# Supplementary material for: Intimate genetic relationships and fungicide resistance in multiple strains of Aspergillus fumigatus isolated from a plant bulb
Source: Environ Microbiol. 2021 Aug 31;23(9):5621–38. doi: 10.1111/1462-2920.15724 (PMC9292267; doi:10.1111/1462-2920.15724)
Supplement: Supplementary file 2 — Table S1. List of strains used for SNP typing analyses [file EMI-23-5621-s001.xlsx]

## Sheet: Sheet1
Table S1, List of strains used for SNP typing analyses
Strain ID	Isolation		Reference
3-1-A	Tulip bulb	DRA011961	This study
3-1-B	Tulip bulb
3-1-C	Tulip bulb
3-1-D	Tulip bulb
3-1-E	Tulip bulb
3-1-F	Tulip bulb
3-1-G	Tulip bulb
3-1-H	Tulip bulb
IFM 59365	Japan		Takahashi-Nakaguchi et al. (2014), modified
IFM 61407	Japan
IFM 61578	Japan
IFM 59056	Japan	PRJDB1541	Takahashi-Nakaguchi et al. (2014)
IFM 59361	Japan
IFM 60514	Japan
IFM 61610	Japan
08-12-12-13	Netherlands	PRJEB8623	Abdolrasouli et al. (2015)
08-19-02-10	Netherlands
08-19-02-30	Netherlands
08-19-02-46	Netherlands
08-19-02-61	Netherlands
08-31-08-91	Netherlands
08-36-03-25	Netherlands
10-01-02-27	Netherlands
P1MR	Netherlands	PRJEB28819	Puértolas-Balint et al. (2019)
P1MS	Netherlands
P2CS	Netherlands
V130-15	Netherlands	PRJNA528395	Ballard et al. (2019)
IFM 40807	Japan	PRJNA638646	Zhao et al. (2021)
IFM 40819	Japan
IFM 41359	Japan
IFM 41361	Japan
IFM 41368	Japan
IFM 41392	Japan
IFM 46074	Japan
IFM 46896	Japan
IFM 47064	Japan
IFM 47072	Japan
IFM 47074	Japan
IFM 47278	Japan
IFM 47434	Japan
IFM 47437	Japan
IFM 47440	Japan
IFM 47444	Japan
IFM 47448	Japan
IFM 47450	Japan
IFM 47453	Japan
IFM 47456	Japan
IFM 47475	Japan
IFM 48051	Japan
IFM 48627	Japan
IFM 49896	Japan
IFM 50230	Japan
IFM 50268	Japan
IFM 50669	Japan
IFM 50886	Japan
IFM 50916	Japan
IFM 50917	Japan
IFM 50997	Japan
IFM 50999	Japan
IFM 51126	Japan
IFM 51357	Japan
IFM 51505	Japan
IFM 51746	Japan
IFM 51944	Japan
IFM 51977	Japan
IFM 51978	Japan
IFM 52659	Japan
IFM 53927	Japan
IFM 54842	Japan
IFM 55369	Japan
IFM 55548	Japan
IFM 57141	Japan
IFM 57536	Japan
IFM 57550	Japan
IFM 58067	Japan
IFM 58524	Japan
IFM 59073	Japan
IFM 59357	Japan
IFM 59359	Japan
IFM 59362	Japan
IFM 59633	Japan
IFM 59779	Japan
IFM 59972	Japan
IFM 59985	Japan
IFM 59987	Japan
IFM 61409	Japan
IFM 61572	Japan
IFM 61959	Japan
IFM 62153	Japan
IFM 62241	Japan
IFM 62313	Japan
IFM 62517	Japan
IFM 62522	Japan
IFM 62686	Japan
IFM 62709	Japan
